# Supplementary material for: Characterization of Chlorella sorokiniana growth properties in monosaccharide-supplemented batch culture
Source: PLoS One. 2018 Jul 3;13(7):e0199873. doi: 10.1371/journal.pone.0199873 (PMC6029798; doi:10.1371/journal.pone.0199873)
Supplement: S1 Data — (XLSX) [file pone.0199873.s001.xlsx]

## Sheet: Fig. 2
Fig. 2. Pigment contents of Chlorella sorokiniana grown in monosaccharide-supplemented medium
Dark	Glucose(g/L)	ChlA		ChlB		Carot			Galactose(g/L)	ChlA		ChlB		Carot
		Avg.	Std.	Avg.	Std.	Avg.	Std.			Avg.	Std.	Avg.	Std.	Avg.	Std.
	0	1.95017	0.13	0.62876	0.029	0.475771	0.015		0	1.95017	0.03	0.62876	0.029	0.475771	0.015
	0.5	4.20485	0.38	1.14514	0.09	0.99541	0.077		0.5	1.89144	0.063	0.6362	0.052	0.465205	0.022
	1	6.17634	0.43	1.78596	0.11	1.4272	0.119		1	1.83271	0.047	0.64364	0.038	0.481913	0.019
	2	5.05926	0.29	1.69622	0.21	1.51932	0.089		2	1.72611	0.025	0.58334	0.042	0.41546	0.024
	4	4.12239	0.33	1.39668	0.1	1.5844	0.112		4	2.08895	0.053	0.62594	0.033	0.593828	0.032
	8	3.99407	0.15	1.48674	0.21	1.55859	0.085		8	2.25589	0.022	0.74748	0.051	0.572229	0.033
	16	3.84242	0.26	1.65848	0.22	1.58114	0.049		16	1.88259	0.043	0.61764	0.028	0.465249	0.025
	Fructose(g/L)	ChlA		ChlB		Carot			Xylose(g/L)	ChlA		ChlB		Carot
		Avg.	Std.	Avg.	Std.	Avg.	Std.			Avg.	Std.	Avg.	Std.	Avg.	Std.
	0	1.95017	0.13	0.62876	0.029	0.475771	0.015		0	1.95017	0.13	0.62876	0.029	0.475771	0.015
	0.5	2.21325	0.16	0.72336	0.035	0.555648	0.032		0.5	1.71002	0.034	0.6149	0.009	0.416931	0.012
	1	2.5419	0.19	0.92282	0.022	0.609508	0.027		1	1.72611	0.088	0.58334	0.043	0.410915	0.018
	2	2.32347	0.14	0.7586	0.029	0.560024	0.036		2	1.92684	0.076	0.71044	0.019	0.44685	0.02
	4	3.61795	0.28	1.05712	0.054	0.834004	0.039		4	1.51452	0.054	0.53142	0.023	0.347575	0.008
	8	4.1244	0.22	1.30294	0.038	0.902761	0.064		8	1.62112	0.067	0.59172	0.025	0.386755	0.01
	16	4.73423	0.31	1.4717	0.073	1.03066	0.072		16	1.82547	0.051	0.69376	0.031	0.442431	0.028
Light	Glucose(g/L)	ChlA		ChlB		Carot			Galactose(g/L)	ChlA		ChlB		Carot
		Avg.	Std.	Avg.	Std.	Avg.	Std.			Avg.	Std.	Avg.	Std.	Avg.	Std.
	0	9.77821	0.278	3.593	0.14	2.09616	0.039		0	9.77821	0.278	3.593	0.14	2.09616	0.039
	0.5	14.257	0.049	4.75756	0.035	3.40794	0.058		0.5	11.6479	0.314	3.6612	0.128	2.5367	0.069
	1	9.8482	0.334	3.34796	0.181	2.68292	0.037		1	8.30793	0.248	2.43602	0.089	2.15124	0.104
	2	6.74796	0.189	2.29906	0.192	2.03023	0.042		2	7.28739	0.189	2.15692	0.054	1.89818	0.047
	4	5.80707	0.143	2.187	0.076	1.93133	0.048		4	8.09473	0.316	2.31542	0.066	2.11834	0.085
	8	6.05285	0.282	2.08206	0.143	2.03281	0.155		8	9.26773	0.377	2.8163	0.073	2.40265	0.161
	16	6.42253	0.193	2.23696	0.131	2.12005	0.139		16	9.71746	0.451	2.97582	0.111	2.50193	0.078
	Fructose(g/L)	ChlA		ChlB		Carot			Xylose(g/L)	ChlA		ChlB		Carot
		Avg.	Std.	Avg.	Std.	Avg.	Std.			Avg.	Std.	Avg.	Std.	Avg.	Std.
	0	9.77821	0.278	3.593	0.14	2.09616	0.039		0	9.77821	0.278	3.593	0.14	2.09616	0.039
	0.5	12.3237	0.348	3.7724	0.095	2.66919	0.074		0.5	3.08254	0.154	1.01178	0.039	0.680045	0.013
	1	11.4741	0.311	3.42736	0.126	2.51307	0.095		1	2.64166	0.088	0.87082	0.027	0.594362	0.011
	2	13.3423	0.218	4.8636	0.133	2.99647	0.083		2	2.65212	0.097	0.95806	0.031	0.604792	0.02
	4	16.4992	0.472	5.9988	0.141	3.78228	0.091		4	2.49041	0.113	0.88014	0.042	0.588425	0.025
	8	14.7429	0.387	5.38484	0.152	3.52448	0.102		8	2.10826	0.128	0.73174	0.056	0.508761	0.009
	16	15.0334	0.332	5.92864	0.131	3.78984	0.134		16	1.71364	0.051	0.58984	0.008	0.445763	0.006
