# Supplementary material for: Characterization of Chlorella sorokiniana growth properties in monosaccharide-supplemented batch culture
Source: PLoS One. 2018 Jul 3;13(7):e0199873. doi: 10.1371/journal.pone.0199873 (PMC6029798; doi:10.1371/journal.pone.0199873)
Supplement: S2 Data — (XLSX) [file pone.0199873.s002.xlsx]

## Sheet: Fig.3
Fig. 3. Cell density alterations to Chlorella sorokiniana grown in monosaccharide-supplemented medium
Dark	Glucose(g/L)	Rep. 1	Rep. 2	Rep. 3	avr.	stdev.		Galactose(g/L)	Rep. 1	Rep. 2	Rep. 3	avr.	stdev.
	0	0.367	0.395	0.341	0.367667	0.0270062		0	0.367	0.395	0.341	0.367667	0.0270062
	0.5	0.918	0.884	0.957	0.919667	0.0365285		0.5	0.701	0.757	0.666	0.708	0.0459021
	1	1.246	1.209	1.256	1.237	0.0247588		1	0.631	0.673	0.601	0.635	0.0361663
	2	1.557	1.466	1.591	1.538	0.0646297		2	0.717	0.745	0.708	0.723333	0.0192959
	4	2.251	2.179	2.149	2.193	0.0524214		4	0.674	0.736	0.621	0.677	0.0575587
	8	2.483	2.442	2.406	2.44367	0.038527		8	0.655	0.686	0.633	0.658	0.0266271
	16	2.436	2.421	2.471	2.44267	0.025658		16	0.674	0.715	0.647	0.678667	0.0342394
	Fructose(g/L)	Rep. 1	Rep. 2	Rep. 3	avr.	stdev.		Xylose(g/L)	Rep. 1	Rep. 2	Rep. 3	avr.	stdev.
	0	0.367	0.395	0.341	0.367667	0.0270062		0	0.367	0.395	0.341	0.367667	0.0270062
	0.5	0.458	0.489	0.4532	0.466733	0.0194323		0.5	0.325	0.354	0.297	0.325333	0.0285015
	1	0.452	0.496	0.409	0.452333	0.043501		1	0.331	0.365	0.296	0.330667	0.0345012
	2	0.476	0.431	0.524	0.477	0.0465081		2	0.334	0.337	0.326	0.332333	0.00568624
	4	0.523	0.495	0.577	0.531667	0.0416813		4	0.326	0.294	0.342	0.320667	0.0244404
	8	0.661	0.703	0.633	0.665667	0.0352326		8	0.322	0.354	0.279	0.318333	0.0376342
	16	1.013	1.058	1.005	1.02533	0.0285715		16	0.331	0.359	0.308	0.332667	0.0255408
Light	Glucose(g/L)	Rep. 1	Rep. 2	Rep. 3	avr.	stdev.		Galactose(g/L)	Rep. 1	Rep. 2	Rep. 3	avr.	stdev.
	0	1.202	1.313	1.144	1.21967	0.0858739		0	1.202	1.313	1.144	1.21967	0.0858739
	0.5	1.745	1.658	1.64	1.681	0.0561516		0.5	1.129	1.151	1.123	1.13433	0.0147422
	1	1.837	1.728	1.839	1.80133	0.0635164		1	1.153	1.196	1.132	1.16033	0.0326241
	2	2.087	2.082	2.021	2.06333	0.0367469		2	1.158	1.135	1.189	1.16067	0.0270986
	4	2.363	2.381	2.362	2.36867	0.0106927		4	1.188	1.163	1.214	1.18833	0.0255016
	8	2.544	2.441	2.493	2.49267	0.0515008		8	1.187	1.156	1.227	1.19	0.0355949
	16	2.439	2.547	2.488	2.49133	0.0540771		16	1.208	1.257	1.171	1.212	0.0431393
	Fructose(g/L)	Rep. 1	Rep. 2	Rep. 3	avr.	stdev.		Xylose(g/L)	Rep. 1	Rep. 2	Rep. 3	avr.	stdev.
	0	1.202	1.313	1.144	1.21967	0.0858739		0	1.202	1.313	1.144	1.21967	0.0858739
	0.5	0.824	0.878	0.784	0.828667	0.0471734		0.5	0.365	0.327	0.382	0.358	0.0281603
	1	1.145	1.178	1.123	1.14867	0.0276827		1	0.364	0.395	0.317	0.358667	0.0392726
	2	1.163	1.187	1.136	1.162	0.0255147		2	0.366	0.337	0.385	0.362667	0.024173
	4	1.562	1.598	1.523	1.561	0.03751		4	0.361	0.372	0.347	0.36	0.01253
	8	1.704	1.746	1.681	1.71033	0.0329596		8	0.367	0.305	0.407	0.359667	0.0513939
	16	1.876	1.834	1.923	1.87767	0.0445234		16	0.344	0.385	0.272	0.333667	0.0572043
