# Supplementary material for: Characterization of Chlorella sorokiniana growth properties in monosaccharide-supplemented batch culture
Source: PLoS One. 2018 Jul 3;13(7):e0199873. doi: 10.1371/journal.pone.0199873 (PMC6029798; doi:10.1371/journal.pone.0199873)
Supplement: S3 Data — (XLSX) [file pone.0199873.s003.xlsx]

## Sheet: Fig.4
Fig. 4. Biomass analysis of Chlorella sorokiniana in monosaccharide-supplemented medium
Dark	Glucose(g/L)	Rep. 1	Rep. 2	Rep. 3	avr.	stdev.		Galactose(g/L)	Rep. 1	Rep. 2	Rep. 3	avr.	stdev.
	0	0.07	0.045	0.085	0.0666667	0.0202073		0	0.07	0.045	0.085	0.0666667	0.0202073
	0.5	0.325	0.265	0.265	0.285	0.034641		0.5	0.155	0.175	0.16	0.163333	0.0104083
	1	0.505	0.425	0.46	0.463333	0.040104		1	0.165	0.145	0.14	0.15	0.0132288
	2	0.6	0.61	0.595	0.601667	0.00763763		2	0.16	0.15	0.145	0.151667	0.00763763
	4	1.445	1.4	1.44	1.42833	0.0246644		4	0.16	0.135	0.17	0.155	0.0180278
	8	1.745	1.695	1.73	1.72333	0.025658		8	0.165	0.15	0.14	0.151667	0.0125831
	16	1.8	1.835	1.815	1.81667	0.0175594		16	0.14	0.18	0.14	0.153333	0.023094
	Fructose(g/L)	Rep. 1	Rep. 2	Rep. 3	avr.	stdev.		Xylose(g/L)	Rep. 1	Rep. 2	Rep. 3	avr.	stdev.
	0	0.07	0.045	0.085	0.0666667	0.0202073		0	0.07	0.045	0.085	0.0666667	0.0202073
	0.5	0.095	0.07	0.09	0.085	0.0132288		0.5	0.06	0.0866667	0.06	0.0688889	0.015396
	1	0.1	0.12	0.11	0.11	0.01		1	0.0466667	0.0933333	0.04	0.06	0.0290593
	2	0.09	0.07	0.075	0.0783333	0.0104083		2	0.0333333	0.0733333	0.02	0.0422222	0.0277555
	4	0.135	0.12	0.145	0.133333	0.0125831		4	0.06	0.0533333	0.0333333	0.0488889	0.0138778
	8	0.075	0.065	0.095	0.0783333	0.0152753		8	0.0266667	0.0733333	0.02	0.04	0.0290593
	16	0.23	0.225	0.24	0.231667	0.00763763		16	0.0333333	0.0733333	0.0466667	0.0511111	0.020367
Light	Glucose(g/L)	Rep. 1	Rep. 2	Rep. 3	avr.	stdev.		Galactose(g/L)	Rep. 1	Rep. 2	Rep. 3	avr.	stdev.
	0	0.275	0.25	0.305	0.276667	0.0275379		0	0.275	0.25	0.305	0.276667	0.0275379
	0.5	0.545	0.485	0.49	0.506667	0.0332916		0.5	0.23	0.245	0.235	0.236667	0.00763763
	1	0.825	0.815	0.79	0.81	0.0180278		1	0.26	0.26	0.225	0.248333	0.0202073
	2	1.07	1.05	1.095	1.07167	0.0225462		2	0.245	0.245	0.235	0.241667	0.0057735
	4	1.83	1.79	1.82	1.81333	0.0208167		4	0.24	0.265	0.27	0.258333	0.0160728
	8	1.785	1.795	1.8	1.79333	0.00763763		8	0.245	0.245	0.265	0.251667	0.011547
	16	1.82	1.835	1.845	1.83333	0.0125831		16	0.29	0.28	0.305	0.291667	0.0125831
	Fructose(g/L)	Rep. 1	Rep. 2	Rep. 3	avr.	stdev.		Xylose(g/L)	Rep. 1	Rep. 2	Rep. 3	avr.	stdev.
	0	0.275	0.25	0.305	0.276667	0.0275379		0	0.275	0.25	0.305	0.276667	0.0275379
	0.5	0.305	0.28	0.315	0.3	0.0180278		0.5	0.0866667	0.0933333	0.113333	0.0977778	0.0138778
	1	0.255	0.285	0.265	0.268333	0.0152753		1	0.106667	0.113333	0.08	0.1	0.0176383
	2	0.37	0.325	0.34	0.345	0.0229129		2	0.0866667	0.0466667	0.0733333	0.0688889	0.020367
	4	0.46	0.46	0.455	0.458333	0.00288675		4	0.0866667	0.106667	0.12	0.104444	0.0167774
	8	0.505	0.49	0.49	0.495	0.00866025		8	0.12	0.106667	0.1	0.108889	0.0101835
	16	0.645	0.645	0.68	0.656667	0.0202073		16	0.0733333	0.06	0.1	0.0777778	0.020367
