# Supplementary material for: Characterization of Chlorella sorokiniana growth properties in monosaccharide-supplemented batch culture
Source: PLoS One. 2018 Jul 3;13(7):e0199873. doi: 10.1371/journal.pone.0199873 (PMC6029798; doi:10.1371/journal.pone.0199873)
Supplement: S4 Data — (XLSX) [file pone.0199873.s004.xlsx]

## Sheet: Fig.5
Fig. 5. Lipid yield of Chlorella sorokiniana in monosaccharide-supplemented medium
Dark	Glucose(g/L)	Rep. 1	Rep. 2	Rep. 3	avr.	stdev.		Galactose(g/L)	Rep. 1	Rep. 2	Rep. 3	avr.	stdev.
	0	5.6875	5.58333	5.01042	5.42708	0.364583		0	5.6875	5.58333	5.01042	5.42708	0.364583
	0.5	14.7083	16.2708	14.0833	15.0208	1.12673		0.5	6.57292	7.14583	6.83333	6.85069	0.286853
	1	20.5417	22.5208	20.6458	21.2361	1.11382		1	6.05208	6.57292	6.41667	6.34722	0.267271
	2	38.5625	48.25	39.7083	42.1736	5.2934		2	7.35417	7.14583	7.97917	7.49306	0.43368
	4	177.729	168.042	177.312	174.361	5.47676		4	6.98958	6.52083	7.35417	6.95486	0.41775
	8	286.583	287.729	296.688	290.333	5.53261		8	6.15625	6.26042	6.41667	6.27778	0.131074
	16	296.062	305.75	297	299.604	5.34305		16	7.40625	7.45833	7.82292	7.5625	0.227026
	Fructose(g/L)	Rep. 1	Rep. 2	Rep. 3	avr.	stdev.		Xylose(g/L)	Rep. 1	Rep. 2	Rep. 3	avr.	stdev.
	0	5.6875	5.58333	5.01042	5.42708	0.364583		0	5.6875	5.58333	5.01042	5.42708	0.364583
	0.5	12.8333	12.1042	13.6667	12.8681	0.781828		0.5	4.4375	4.75	4.17708	4.45486	0.286853
	1	12.9375	12.5208	13.6667	13.0417	0.579975		1	4.69792	4.22917	4.54167	4.48958	0.238676
	2	13.25	13.9792	12.625	13.2847	0.677751		2	4.85417	4.28125	4.69792	4.61111	0.296158
	4	13.5625	14.3958	12.9375	13.6319	0.731643		4	5.32292	5.53125	4.75	5.20139	0.404555
	8	14.2917	14.8125	13.25	14.1181	0.795586		8	5.21875	4.90625	5.0625	5.0625	0.15625
	16	17.4167	18.1458	18.3542	17.9722	0.492272		16	5.11458	5.21875	4.75	5.02778	0.246136
Light	Glucose(g/L)	Rep. 1	Rep. 2	Rep. 3	avr.	stdev.		Galactose(g/L)	Rep. 1	Rep. 2	Rep. 3	avr.	stdev.
	0	23.5	29.1771	23.0312	25.2361	3.42102		0	23.5	29.1771	23.0312	25.2361	3.42102
	0.5	34.9167	34.0833	41.8958	36.9653	4.29027		0.5	16.7812	21.5208	16.2604	18.1875	2.89847
	1	53.5625	63.875	54.3958	57.2778	5.72854		1	18.1875	20.3229	17.6146	18.7083	1.42731
	2	96.6875	95.8542	86.7917	93.1111	5.48864		2	17.9792	18.3438	21.1042	19.1424	1.70872
	4	233.771	243.458	234.083	237.104	5.50509		4	19.2812	24.8542	20.0625	21.3993	3.01739
	8	265.646	273.042	268.042	268.91	3.77356		8	19.9583	20.2188	24.4896	21.5556	2.54428
	16	317	307.938	315.021	313.319	4.76479		16	17.3021	21.5208	18.2396	19.0208	2.21523
	Fructose(g/L)	Rep. 1	Rep. 2	Rep. 3	avr.	stdev.		Xylose(g/L)	Rep. 1	Rep. 2	Rep. 3	avr.	stdev.
	0	23.5	29.1771	23.0312	25.2361	3.42102		0	23.5	29.1771	23.0312	25.2361	3.42102
	0.5	17.5208	18.3542	18.875	18.25	0.683067		0.5	7.66667	7.19792	7.51562	7.46007	0.239262
	1	24.6042	25.5417	23.9792	24.7083	0.786441		1	7.92708	7.97917	7.40625	7.77083	0.316811
	2	20.9583	22.7292	22.4167	22.0347	0.945185		2	6.3125	6.625	5.94792	6.29514	0.338875
	4	38.3542	47.9375	38.875	41.7222	5.38888		4	5.58333	5.73958	5.32292	5.54861	0.210492
	8	44.6042	45.5417	55.75	48.6319	6.18221		8	5.94792	6	5.63542	5.86111	0.197184
	16	61.8958	63.25	58.6667	61.2708	2.35472		16	5.27083	5.32292	4.80208	5.13194	0.286853
