# Supplementary material for: Characterization of Chlorella sorokiniana growth properties in monosaccharide-supplemented batch culture
Source: PLoS One. 2018 Jul 3;13(7):e0199873. doi: 10.1371/journal.pone.0199873 (PMC6029798; doi:10.1371/journal.pone.0199873)
Supplement: S5 Data — (XLSX) [file pone.0199873.s005.xlsx]

## Sheet: Fig.6
Fig. 6. Residual monosaccharide after 7 days cultivation of Chlorella
Dark	Glucose(g/L)	Rep. 1	Rep. 2	Rep. 3	avr.	stdev.		Galactose(g/L)	Rep. 1	Rep. 2	Rep. 3	avr.	stdev.
	0	0	0	0	0	0		0	0	0	0	0	0
	0.5	-0.00438334	0.0175334	0.00657502	0.00657502	0.0109584		0.5	0.179861	0.230526	0.132362	0.180916	0.0490902
	1	-0.00239091	0.00259016	0.0145447	0.00491466	0.00870382		1	0.79734	0.895503	0.715009	0.802618	0.0903627
	2	0.00159394	0.00956366	0.0125523	0.0079033	0.00566471		2	1.95947	1.98163	1.92464	1.95525	0.0287327
	4	-0.0103606	0.000597729	0.00657502	-0.00106263	0.00858904		4	3.92907	3.99873	3.87524	3.93435	0.0619169
	8	1.66428	1.65631	1.67225	1.66428	0.00796972		8	7.46295	7.51045	7.40279	7.45873	0.0539556
	16	2.24606	2.14047	2.35166	2.24606	0.105599		16	11.7885	11.8391	11.741	11.7895	0.0490902
	Fructose(g/L)	Rep. 1	Rep. 2	Rep. 3	avr.	stdev.		Xylose(g/L)	Rep. 1	Rep. 2	Rep. 3	avr.	stdev.
	0	0	0	0	0	0		0	0.0576958	0.0832573	0.0686507	0.0698679	0.0128241
	0.5	0.45963	0.522545	0.421181	0.467785	0.0511714		0.5	0.528757	0.590834	0.473982	0.531191	0.0584642
	1	1.05033	1.08179	1.02237	1.0515	0.029727		1	1.35037	1.1824	1.16414	1.2323	0.102658
	2	2.08494	2.10241	2.06396	2.08377	0.0192505		2	2.39839	2.48603	2.3071	2.39718	0.0894712
	4	4.0353	4.08773	3.98637	4.03647	0.0506916		4	4.68432	4.7537	4.61128	4.6831	0.0712147
	8	5.35302	5.39497	5.31807	5.35535	0.038501		8	8.4455	8.51488	8.38342	8.44793	0.0657632
	16	7.964	7.93604	7.98847	7.96283	0.026234		16	15.5545	15.7225	15.3792	15.5521	0.17164
Light	Glucose(g/L)	Rep. 1	Rep. 2	Rep. 3	avr.	stdev.		Galactose(g/L)	Rep. 1	Rep. 2	Rep. 3	avr.	stdev.
	0	0	0	0	0	0		0	0	0	0	0	0
	0.5	0.0125523	0.0105599	0.0155409	0.0128844	0.00250709		0.5	0.0151995	0.0341989	0.0278657	0.0257547	0.009674
	1	-0.00239091	-0.0083682	0.00657502	-0.0013947	0.00752125		1	0.0721976	0.0563648	0.091197	0.0732531	0.0174401
	2	0.0055788	0.0115561	0.00856744	0.00856744	0.00298864		2	1.44965	1.49715	1.38949	1.44543	0.0539556
	4	0.226738	0.237697	0.21578	0.226738	0.0109584		4	3.45408	3.57125	3.39075	3.47203	0.0915751
	8	1.73401	1.74098	1.72803	1.73434	0.00648178		8	6.82014	6.88664	6.75047	6.81908	0.0680872
	16	2.43335	2.4463	2.39849	2.42605	0.0247321		16	10.943	10.9778	10.9018	10.9409	0.0380427
	Fructose(g/L)	Rep. 1	Rep. 2	Rep. 3	avr.	stdev.		Xylose(g/L)	Rep. 1	Rep. 2	Rep. 3	avr.	stdev.
	0	0	0	0	0	0		0	0.0832573	0.0430893	0.0576958	0.0613475	0.0203314
	0.5	0.431667	0.484096	0.389724	0.435163	0.0472833		0.5	0.495892	0.484937	0.437466	0.472765	0.0310568
	1	0.983922	1.02936	0.941978	0.985087	0.0437027		1	1.1824	1.09111	1.23717	1.17023	0.0737895
	2	2.00454	2.09542	1.91017	2.00338	0.0926305		2	2.09166	2.13548	2.02227	2.08314	0.0570793
	4	3.90248	4.0388	3.61237	3.85122	0.217785		4	3.99051	4.02337	3.96494	3.99294	0.0292891
	8	5.06641	5.13282	5.04893	5.08272	0.0442582		8	7.95983	8.04382	7.9927	7.99878	0.0423233
	16	7.77525	7.87312	7.69486	7.78108	0.0892723		16	15.4961	15.8758	15.109	15.4936	0.383427
