# Supplementary material for: Characterization of Chlorella sorokiniana growth properties in monosaccharide-supplemented batch culture
Source: PLoS One. 2018 Jul 3;13(7):e0199873. doi: 10.1371/journal.pone.0199873 (PMC6029798; doi:10.1371/journal.pone.0199873)
Supplement: S7 Data — (XLSX) [file pone.0199873.s007.xlsx]

## Sheet: Fig.7c
Fig. 7c. Protein concentration of Chlorella cells cultivated in glucose-supplemented medium
Dark	Glucose(g/L)	Rep. 1	Rep. 2	Rep. 3	avr.	stdev.	biomass(g/L)	avr./biomass	stdev./biomass
	0	17.9607	25.7503	17.0689	20.26	4.77566	0.0666667	303.899	71.6348
	1	64.791	69.2428	64.2089	66.0809	2.75372	0.463333	142.621	5.94328
	4	90.3258	94.0255	88.2539	90.8684	2.92383	1.42833	63.6185	2.04702
	8	97.5627	101.096	96.0551	98.238	2.58753	1.72333	57.0046	1.50147
	16	45.4635	54.5551	48.1279	49.3821	4.67377	1.81667	27.1828	2.57272
Light	Glucose(g/L)	Rep. 1	Rep. 2	Rep. 3	avr.	stdev.	biomass(g/L)	avr./biomass	stdev./biomass
	0	80.2275	84.0607	77.954	80.7474	3.08634	0.276667	291.858	11.1555
	1	116.439	118.498	115.598	116.845	1.4922	0.81	144.253	1.84222
	4	106.808	109.03	106.813	107.55	1.28157	1.81333	59.3109	0.706746
	8	84.4723	87.9568	84.3008	85.5766	2.06307	1.79333	47.7193	1.15041
	16	61.6517	67.6691	61.9893	63.77	3.38092	1.83333	34.7836	1.84414
