# Supplementary material for: Characterization of Chlorella sorokiniana growth properties in monosaccharide-supplemented batch culture
Source: PLoS One. 2018 Jul 3;13(7):e0199873. doi: 10.1371/journal.pone.0199873 (PMC6029798; doi:10.1371/journal.pone.0199873)
Supplement: S8 Data — (XLSX) [file pone.0199873.s008.xlsx]

## Sheet: S2 Fig
S2 Fig. Cell number alteration of C. sorokiniana grown in monosaccharide-supplemented medium
Dark	Glucose(g/L)	Rep. 1	Rep. 2	Rep. 3	avr.	stdev.		Galactose(g/L)	Rep. 1	Rep. 2	Rep. 3	avr.	stdev.
	0	14900000	13900000	14800000	1.45333e+07	550757		0	14900000	13900000	14800000	1.45333e+07	550757
	0.5	40500000	41500000	43500000	4.18333e+07	1.52753e+06		0.5	14200000	13650000	13350000	1.37333e+07	431084
	1	63000000	68000000	73000000	68000000	5000000		1	13200000	12950000	13250000	1.31333e+07	160728
	2	99500000	103500000	107000000	1.03333e+08	3.75278e+06		2	12400000	12350000	13700000	1.28167e+07	765398
	4	135000000	133000000	134500000	1.34167e+08	1.04083e+06		4	16400000	15850000	15950000	1.60667e+07	292973
	8	132000000	144500000	145000000	140500000	7.36546e+06		8	18500000	16200000	16550000	1.70833e+07	1.23929e+06
	16	149000000	167000000	170000000	162000000	1.13578e+07		16	15500000	16100000	16000000	1.58667e+07	321455
	Fructose(g/L)	Rep. 1	Rep. 2	Rep. 3	avr.	stdev.		Xylose(g/L)	Rep. 1	Rep. 2	Rep. 3	avr.	stdev.
	0	14900000	13900000	14800000	1.45333e+07	550757		0	14900000	13900000	14800000	1.45333e+07	550757
	0.5	16600000	16650000	16550000	16600000	50000		0.5	11400000	11650000	11750000	11600000	180278
	1	18700000	19050000	19100000	18950000	217945		1	11900000	12350000	11450000	11900000	450000
	2	19200000	19800000	20400000	19800000	600000		2	13100000	12900000	11100000	1.23667e+07	1.10151e+06
	4	31700000	31400000	31400000	31500000	173205		4	13400000	12650000	11500000	1.25167e+07	956992
	8	43600000	43850000	44050000	4.38333e+07	225462		8	13500000	13200000	12000000	12900000	793725
	16	41400000	41500000	42050000	41650000	350000		16	13300000	12250000	12300000	1.26167e+07	592312
Light	Glucose(g/L)	Rep. 1	Rep. 2	Rep. 3	avr.	stdev.		Galactose(g/L)	Rep. 1	Rep. 2	Rep. 3	avr.	stdev.
	0	64000000	38200000	39300000	4.71667e+07	1.45885e+07		0	64000000	38200000	39300000	4.71667e+07	1.45885e+07
	0.5	96500000	99500000	102000000	9.93333e+07	2.75379e+06		0.5	55200000	53650000	53550000	5.41333e+07	925113
	1	89000000	95000000	99500000	94500000	5.26783e+06		1	48900000	53050000	53150000	51700000	2.42539e+06
	2	105000000	117500000	120500000	1.14333e+08	8.22091e+06		2	45500000	52600000	52800000	50300000	4.15812e+06
	4	100000000	113000000	118500000	110500000	9500000		4	49600000	49500000	51050000	50050000	867468
	8	112000000	126000000	127500000	1.21833e+08	8.54888e+06		8	55200000	52600000	52450000	5.34167e+07	1.54623e+06
	16	110000000	139500000	138500000	1.29333e+08	1.67506e+07		16	50900000	50600000	50750000	50750000	150000
	Fructose(g/L)	Rep. 1	Rep. 2	Rep. 3	avr.	stdev.		Xylose(g/L)	Rep. 1	Rep. 2	Rep. 3	avr.	stdev.
	0	64000000	38200000	39300000	4.71667e+07	1.45885e+07		0	64000000	38200000	39300000	4.71667e+07	1.45885e+07
	0.5	70000000	66500000	71500000	6.93333e+07	2.5658e+06		0.5	13700000	12900000	12850000	13150000	476970
	1	75000000	80500000	82500000	7.93333e+07	3.88373e+06		1	14600000	14850000	14900000	1.47833e+07	160728
	2	84000000	85000000	83500000	8.41667e+07	763763		2	15000000	11950000	14550000	1.38333e+07	1.64646e+06
	4	139000000	138500000	142500000	140000000	2.17945e+06		4	15600000	15700000	15400000	1.55667e+07	152753
	8	157000000	141500000	144500000	1.47667e+08	8.22091e+06		8	15100000	15250000	15300000	1.52167e+07	104083
	16	138000000	145000000	143500000	1.42167e+08	3.68556e+06		16	13800000	13750000	14400000	1.39833e+07	361709
