# Supplementary material for: Characterization of Chlorella sorokiniana growth properties in monosaccharide-supplemented batch culture
Source: PLoS One. 2018 Jul 3;13(7):e0199873. doi: 10.1371/journal.pone.0199873 (PMC6029798; doi:10.1371/journal.pone.0199873)
Supplement: S9 Data — (XLSX) [file pone.0199873.s009.xlsx]

## Sheet: S3 Fig
S3 Fig. Lipid content per unit dry weight of Chlorella sorokiniana in glucose-supplemented medium
Dark	Glucose(g/L)	Rep. 1	Rep. 2	Rep. 3	avr.	stdev.
	0	8.13	12.41	5.89	8.81	3.31
	0.5	4.53	6.14	5.31	5.33	0.81
	1	4.07	5.3	4.49	4.62	0.63
	2	6.43	7.91	6.67	7	0.79
	4	12.3	12	12.31	12.21	0.18
	8	16.42	16.98	17.15	16.85	0.38
	16	16.45	16.66	16.36	16.49	0.15
Light	Glucose(g/L)	Rep. 1	Rep. 2	Rep. 3	avr.	stdev.
	0	8.55	11.67	7.55	9.26	2.15
	0.5	6.41	7.03	8.55	7.33	1.1
	1	6.49	7.84	6.89	7.07	0.69
	2	9.04	9.13	7.93	8.7	0.67
	4	12.77	13.6	12.86	13.08	0.45
	8	14.88	15.21	14.89	14.99	0.19
	16	17.42	16.78	17.07	17.09	0.32
