# Supplementary material for: Characterization of Chlorella sorokiniana growth properties in monosaccharide-supplemented batch culture
Source: PLoS One. 2018 Jul 3;13(7):e0199873. doi: 10.1371/journal.pone.0199873 (PMC6029798; doi:10.1371/journal.pone.0199873)
Supplement: S10 Data — (XLSX) [file pone.0199873.s010.xlsx]

## Sheet: S4 Fig
S4 Fig. Correlation between OD750 and cell number
Cell Number
	Rep. 1	Rep. 2	Rep. 3	avr.	stdev.
D0	6450000	4800000	7800000	6350000	1.5025e+06
D1	13950000	19650000	8550000	14050000	5.55068e+06
D2	17400000	15400000	15300000	1.60333e+07	1.18462e+06
D3	21800000	15050000	19650000	1.88333e+07	3.44831e+06
D4	23250000	24650000	26900000	2.49333e+07	1.84142e+06
D5	31750000	28700000	31400000	3.06167e+07	1.66908e+06
D6	37700000	38550000	40900000	39050000	1.65756e+06
D7	48500000	52700000	50600000	50600000	2100000
OD750
	Rep. 1	Rep. 2	Rep. 3	avr.	stdev.
D0	0.355	0.351	0.353	0.353	0.002
D1	0.519	0.499	0.503	0.507	0.010583
D2	0.721	0.679	0.693	0.697667	0.0213854
D3	0.805	0.77	0.794	0.789667	0.0178979
D4	0.962	0.906	0.922	0.93	0.0288444
D5	1.114	1.035	1.084	1.07767	0.039879
D6	1.21	1.107	1.185	1.16733	0.0537246
D7	1.538	1.421	1.501	1.48667	0.0598025
