# Supplementary material for: Characterization of Chlorella sorokiniana growth properties in monosaccharide-supplemented batch culture
Source: PLoS One. 2018 Jul 3;13(7):e0199873. doi: 10.1371/journal.pone.0199873 (PMC6029798; doi:10.1371/journal.pone.0199873)
Supplement: S11 Data — (XLSX) [file pone.0199873.s011.xlsx]

## Sheet: S5 Fig.
S5 Fig. Relative protein abundances per cell of C. sorokiniana cultured in glucose-supplemented medium
		Protein concentration		Cell Number	Protein concentration/Cell number	stdev./Cell number
	Glucose(g/L)	avr.	stdev.
Light	0	80.7474	3.08634	4.71667e+07	1.71196	0.0654348
	1	116.845	1.4922	94500000	1.23645	0.0157904
	4	107.55	1.28157	110500000	0.973307	0.0115979
	8	85.5766	2.06307	1.21833e+08	0.702407	0.0169336
	16	63.77	3.38092	1.29333e+08	0.493067	0.0261411
Dark	0	20.26	4.77566	1.45333e+07	1.39403	0.3286
	1	66.0809	2.75372	68000000	0.971778	0.0404959
	4	90.8684	2.92383	1.34167e+08	0.67728	0.0217925
	8	98.238	2.58753	140500000	0.699203	0.0184166
	16	49.3821	4.67377	162000000	0.304828	0.0288504
