# Supplementary material for: Characterization of Chlorella sorokiniana growth properties in monosaccharide-supplemented batch culture
Source: PLoS One. 2018 Jul 3;13(7):e0199873. doi: 10.1371/journal.pone.0199873 (PMC6029798; doi:10.1371/journal.pone.0199873)
Supplement: S12 Data — (XLSX) [file pone.0199873.s012.xlsx]

## Sheet: S6 Fig
S6 Fig. The standard curve of protein concentration determined by Bradford method
OD595	BSA(mg/mL)	Rep. 1	Rep. 2	Rep. 3	avr.	stdev.
	0	0	0	0	0	0
	0.5	0.006	0.032	0.037	0.025	0.0166433
	1	0.072	0.081	0.083	0.0786667	0.00585947
	1.5	0.102	0.107	0.112	0.107	0.005
	2	0.149	0.135	0.131	0.138333	0.00945163
	2.5	0.196	0.193	0.188	0.192333	0.00404145
	3	0.228	0.214	0.217	0.219667	0.00737111
	3.5	0.267	0.271	0.274	0.270667	0.00351188
	4	0.326	0.335	0.331	0.330667	0.00450925
