# Supplementary material for: Characterization of Chlorella sorokiniana growth properties in monosaccharide-supplemented batch culture
Source: PLoS One. 2018 Jul 3;13(7):e0199873. doi: 10.1371/journal.pone.0199873 (PMC6029798; doi:10.1371/journal.pone.0199873)
Supplement: S13 Data — (XLSX) [file pone.0199873.s013.xlsx]

## Sheet: S7 Fig
S7 Fig. Correlation between CBB and Bradford method determined protein concentration
Bradford Method		Rep. 1	Rep. 2	Rep. 3	avr.	stdev.
0g/L	D0	0.647713	0.660074	0.622991	0.643593	0.0188816
	D1	0.783684	0.820766	0.771323	0.791924	0.0257313
	D3	0.857849	0.833127	0.907293	0.86609	0.0377633
	D5	0.919654	0.932015	0.919654	0.923774	0.00713659
	D7	1.09271	1.11743	1.05562	1.08859	0.0311077
4g/L	D0	0.672435	0.647713	0.635352	0.651834	0.0188816
	D1	1.38937	1.41409	1.38937	1.39761	0.0142732
	D3	1.15451	1.14215	1.19159	1.16275	0.0257313
	D5	1.01854	1.00618	1.01854	1.01442	0.00713659
	D7	0.796044	0.783684	0.820766	0.800165	0.0188816
CBB Method		Rep. 1	Rep. 2	Rep. 3	avr.	stdev.
0g/L	D0	288886	287644	252199	276243	20832.3
	D1	353654	337826	322660	338047	15498.3
	D3	377468	358937	385521	373975	13631.6
	D5	438883	402891	418363	420046	18054.5
	D7	505111	532901	557563	531858	26241.4
4g/L	D0	291931	242892	305738	280187	33028.1
	D1	674590	638219	652723	655177	18309
	D3	548687	518922	552730	540113	18462.6
	D5	475314	442891	493887	470698	25809.5
	D7	311566	301099	322438	311701	10670.1
